# Supplementary material for: Impact of Inoculating with Indigenous Bacillus marcorestinctum YC-1 on Quality and Microbial Communities of Yibin Yacai (Fermented Mustard) during the Fermentation Process
Source: Foods. 2022 Nov 11;11(22):3593. doi: 10.3390/foods11223593 (PMC9689668; doi:10.3390/foods11223593)
Supplement: Supplementary file 1 [file foods-11-03593-s001.zip]

Archive with 1 entries (1 files):
- foods-1970455-supplementary.pdf
